# Supplementary material for: Prevalence, severity and correlates of dysmenorrhea among postpartum women in Western Kenya: A cross-sectional study
Source: PLOS Glob Public Health. 2026 May 26;6(5):e0006466. doi: 10.1371/journal.pgph.0006466 (PMC13210376; doi:10.1371/journal.pgph.0006466)
Supplement: S1 File — Dataset used for analysis. (CSV) [file pgph.0006466.s002.csv]

clt_primaptid	redcap_event_name	clt_mflc	clt_visit	clt_group	clt_visit_enroll_sp	smh_friends	cesd_bothered	cesd_mind	cesd_depressed	cesd_effort	cesd_future	cesd_fearful	cesd_restless	cesd_happy	cesd_lonely	cesd_going	gad7_nerve	gad7_uncontrol	gad7_worry	gad7_relax	gad7_restless	gad7_annoyed	gad7_afraid	gad7_difficulty	pss_upset	pss_nocontrol	pss_nervous	pss_confident	pss_way	pss_nocope	pss_control	pss_ontop	pss_anger	pss_difficult	ad_etoh	ad_frequency	hit_physical	hit_insult	hit_threaten	hit_scream	se_sideeffectprep	se_routineprep	se_publicprep	se_prepdisrupt	se_prepnotwell	se_prepeat	se_prepintrfereactv	se_prepdiscrg	se_prepclinic
13476020809	enrollment_arm_1	14175	0	2		3	1	1	1	1	3	1	1	3	1	1	0	0	1	0	0	0	0	0	1	1	1	3	3	1	2	2	1	1	1		1	1	1	1	0	0	0	0	0	0	0	0	0
13608173709	child_24_month_arm_1	13608	107	2		2	0	0	1	3	3	0	0	0	0	0	0	0	0	1	0	0	0	0	0	0	0	3	3	0	0	0	0	1	1		2	2	2	2
13608174009	child_24_month_arm_1	13608	107	2		2	1	0	0	3	3	0	0	3	0	0	1	1	0	0	0	0	1	1	0	0	0	3	3	0	0	0	0	0	1		2	2	1	2
13608174109	child_24_month_arm_1	13608	107	2	107	2	0	0	0	3	3	0	0	3	0	0	0	0	0	0	0	0	0	0	0	0	0	3	3	0	3	3	0	0	1		1	1	1	1
13608174409	child_24_month_arm_1	13608	107	2		2	0	0	0	3	3	1	0	3	0	1	0	0	1	0	1	0	0	1	0	0	0	3	3	0	1	0	0	1	1		2	2	1	1
13608174509	enrollment_arm_1	13608	0	2		3	1	1	1	3	3	1	1	3	1	1	0	0	0	0	0	0	0	1	1	1	1	3	3	1	1	3	1	1	1		1	1	1	1	4	4	3	3	3	4	4	3	4
13608174909	child_24_month_arm_1	13608	107	2	107	2	0	0	0	3	3	0	0	3	0	0	0	0	0	0	0	0	0	0	1	1	1	3	3	1	3	3	1	1	1		1	1	1	1
13953521109	child_24_month_arm_1	14022	107	2		2	0	1	2	1	3	1	0	3	1	1	0	0	0	2	3	1	0	0	0	1	2	4	2	1	4	2	0	1	1		1	1	1	1
13953521209	child_24_month_arm_1	14022	107	2		3	0	1	2	2	3	1	0	3	0	1	0	0	0	3	2	3	0	1	0	1	2	4	3	1	3	4	1	1	1		1	1	1	1
14022621609	child_24_month_arm_1	14022	107	2		3	0	1	2	2	3	1	1	3	0	1	0	0	0	3	2	3	0	1	0	1	2	4	3	1	4	3	1	1	1		1	1	2	2
14022621709	child_24_month_arm_1	14022	107	2	107	1	1	1	0	3	3	0	0	2	0	0	1	1	0	0	0	0	0	0	0	0	0	2	2	0	0	3	0	0	1		1	1	1	2
14022621909	child_24_month_arm_1	14022	107	2		3	0	1	2	2	3	1	0	3	0	1	0	0	0	3	2	0	0	0	0	1	2	4	3	1	3	4	1	1	1		1	1	1	1
14022622209	child_24_month_arm_1	14022	107	2		1	0	1	2	2	3	1	0	3	0	1	0	0	0	3	2	3	0	1	0	1	2	4	3	1	4	3	0	1	1		1	1	1	1
14022622409	child_24_month_arm_1	14022	107	2		3	0	1	2	2	3	1	0	3	0	1	0	0	0	0	3	2	3	0	0	1	2	4	3	1	3	2	1	1	1		1	1	1	1
14022622809	child_24_month_arm_1	14022	107	2		3	0	1	2	2	3	1	1	3	0	1	0	0	3	2	3	0	0	0	0	1	0	4	3	1	2	3	1	1	1		1	1	1	1
14022623009	child_24_month_arm_1	14022	107	2		4	0	1	2	2	3	0	1	3	0	1	0	0	3	2	3	0	0	1	0	1	2	4	3	1	4	2	0	1	1		1	1	1	1
14022623109	child_24_month_arm_1	14022	107	2		3	0	1	2	2	3	1	0	3	0	1	0	0	0	2	3	0	0	1	0	1	2	4	3	1	3	4	1	1	1		1	1	1	1
14022623809	child_24_month_arm_1	14022	107	2		2	0	1	2	2	3	1	1	3	0	1	0	0	0	3	2	3	0	0	0	1	2	4	2	3	4	2	1	1	1		1	1	1	1
14022624109	child_24_month_arm_1	14022	107	2		3	0	1	0	2	2	0	0	2	0	0	0	0	1	0	0	0	0	0	1	0	0	0	2	2	2	2	0	0	1		1	1	1	1
14022624309	child_24_month_arm_1	14022	107	2		2	0	1	2	2	3	0	1	3	0	1	0	0	0	3	2	0	0	0	0	1	2	4	3	1	3	4	0	1	1		1	1	1	1
14022624409	child_24_month_arm_1	14022	107	2		4	0	0	0	3	2	0	0	2	0	0	0	0	0	0	0	0	0	0	0	0	0	2	3	1	3	3	1	1	1		1	1	1	1
14022624509	child_24_month_arm_1	14022	107	2	107	2	0	0	0	2	3	0	1	3	0	1	0	0	0	2	2	0	0	0	0	0	0	3	4	1	3	4	0	1	1		1	1	1	1
14022624609	child_24_month_arm_1	14022	107	2		2	0	1	2	2	3	1	0	3	0	1	0	0	0	3	2	3	0	0	0	1	2	4	3	1	4	3	1	1	1		1	1	1	1
14022624709	child_24_month_arm_1	14022	107	2		2	0	0	0	2	2	0	0	2	0	0	0	1	0	0	0	0	0	0	0	0	0	2	2	0	0	2	2	0	1		1	1	1	1
14022624909	child_24_month_arm_1	14022	107	2	107	2	0	1	1	2	3	0	1	3	1	1	0	0	0	0	2	0	0	0	0	1	0	4	4	0	3	3	0	1	1		1	1	1	1
14036670509	child_24_month_arm_1	14036	107	2		3	1	0	0	3	2	0	0	3	0	0	0	0	0	0	0	0	0	0	1	0	0	3	3	2	2	2	0	0	1		1	1	1	1
14036671509	enrollment_arm_1	14036	0	2		2	0	0	0	3	3	0	0	3	0	0	0	0	0	0	0	0	0	0	0	0	1	4	3	0	3	0	0	0	1		1	2	1	1	3	3	3	3	3	2	2	2	2
14036671809	child_24_month_arm_1	14036	107	2		2	1	1	0	3	3	1	1	3	0	0	0	0	0	0	0	0	0	1	1	1	0	3	3	2	3	4	0	0	1		1	1	1	1
14036672209	enrollment_arm_1	14036	0	2	107	2	0	0	0	3	3	0	0	3	0	0	0	0	0	0	0	0	0	0	0	0	0	4	3	0	4	0	0	0	1		1	1	1	1	5	5	5	5	5	5	5	5	5
14036672409	child_24_month_arm_1	14036	107	2		3	1	1	0	3	2	1	0	3	0	0	0	0	0	0	0	0	0	0	1	0	0	3	3	2	2	2	0	0	1		1	1	1	1
14036672609	enrollment_arm_1	14036	0	2	107	4	1	0	0	3	3	0	0	3	0	0	0	0	0	0	0	0	0	1	0	1	0	3	3	1	2	2	0	0	1		1	1	1	1	2	2	3	2	3	2	2	2	3
14036673709	child_24_month_arm_1	14036	107	2		1	0	1	0	2	2	0	0	2	1	0	0	1	0	0	1	0	0	1	0	0	0	2	2	0	3	3	1	1	1		1	2	1	4
14036673809	child_24_month_arm_1	14036	107	2		5	0	1	0	3	3	0	1	3	0	0	0	1	1	0	0	0	0	1	0	1	1	3	2	0	0	2	0	0	1		1	2	1	2
14036674209	child_24_month_arm_1	14036	107	2		2	1	0	0	3	3	0	0	2	0	0	0	1	0	0	0	0	0	0	0	0	0	2	2	0	0	2	0	0	1		1	2	1	1
14036674309	child_24_month_arm_1	14036	107	2		2	0	1	0	2	2	0	0	3	0	0	0	1	0	0	0	0	0	0	0	1	0	3	2	0	2	2	0	0	1		1	1	1	1
14036674609	child_24_month_arm_1	14036	107	2		1	1	0	0	3	3	0	0	3	0	0	0	0	0	0	0	0	0	0	1	0	0	3	3	1	3	3	0	0	1		1	1	1	1
14036674709	child_24_month_arm_1	14036	107	2		2	1	0	0	3	3	1	0	3	0	0	0	0	0	0	0	0	0	0	1	0	1	4	3	1	3	2	0	0	1		2	1	1	1
14175969209	child_24_month_arm_1	14175	107	2		2	0	0	1	0	3	1	0	2	0	0	0	0	0	0	0	0	0	0	0	2	1	3	3	1	3	2	0	0	1		2	1	1	1
14175970509	child_24_month_arm_1	14175	107	2		2	1	1	1	0	3	0	1	3	1	0	0	0	0	0	0	0	0	0	1	1	1	3	3	1	3	2	1	0	1		1	1	1	1
14175970709	child_24_month_arm_1	14175	107	2		2	0	0	0	0	2	0	0	2	0	0	0	0	0	0	0	0	0	0	2	1	0	3	3	1	3	3	1	0	1		1	1	1	1
14175970809	child_24_month_arm_1	14175	107	2		2	1	0	0	1	3	1	0	3	1	1	0	0	0	0	0	0	0	0	1	1	1	3	3	0	3	2	0	0	1		1	2	1	1
14175970909	child_24_month_arm_1	14175	107	2		2	0	0	0	0	3	0	0	3	0	0	0	0	0	0	0	0	0	0	1	1	0	3	2	0	3	2	1	0	1		2	2	2	2
14175971309	child_24_month_arm_1	14175	107	2		2	0	0	0	0	3	0	0	3	0	0	0	0	0	0	0	0	0	0	0	0	0	4	3	0	3	2	0	0	1		1	2	1	1
14175971409	child_24_month_arm_1	14175	107	2		1	0	0	0	0	2	0	0	2	0	0	0	0	0	0	0	0	0	0	0	0	0	3	2	0	3	2	0	0	1		1	1	1	1
14175971609	child_24_month_arm_1	14175	107	2		1	0	0	0	0	3	0	0	3	0	0	0	0	0	0	0	0	0	0	1	0	0	3	3	1	3	2	0	0	1		1	1	1	1
14175971709	child_24_month_arm_1	14175	107	2		1	0	0	0	0	3	0	0	2	0	0	0	0	0	0	0	0	0	0	1	1	1	3	2	1	3	2	1	0	1		2	1	2	1
14175971909	child_24_month_arm_1	14175	107	2		1	1	0	1	0	2	0	0	3	0	0	0	0	0	0	0	0	0	0	1	1	1	4	3	1	3	2	1	0	1		1	1	1	1
14175972009	child_24_month_arm_1	14175	107	2		1	1	0	0	1	3	0	1	3	0	0	0	0	0	0	0	0	0	0	2	0	1	3	4	1	3	3	0	0	1		1	3	2	1
14175972109	child_24_month_arm_1	14175	107	2		1	0	0	0	0	3	0	0	3	0	0	0	0	0	0	0	0	0	0	0	1	0	3	3	2	2	2	2	2	1		1	1	1	1
14175972409	child_24_month_arm_1	14175	107	2		4	1	1	1	1	2	0	1	3	0	1	0	0	0	0	0	0	0	0	2	1	0	3	2	1	3	2	0	0	1		1	1	1	1
	child_24_month_arm_1	14175	107	1		2	0	1	0	3	3	0	0	3	0	0	1	0	0	0	0	0	0	0	1	1	2	3	4	1	2	3	1	1	1		1	1	1	1
	child_24_month_arm_1	13608	107	1		2	0	0	0	3	3	0	0	3	0	0	0	0	0	0	0	0	0	0	2	1	1	3	3	1	3	3	1	1	1		1	2	2	2
	child_24_month_arm_1	14175	107	1		1	0	0	1	3	3	0	0	3	0	0	0	0	0	0	1	1	0	0	1	1	1	3	3	1	3	3	1	0	1		2	2	1	1
	child_24_month_arm_1	14175	107	1		3	0	0	0	3	3	0	0	3	0	0	0	0	1	1	0	0	0	0	1	1	1	3	3	1	3	3	2	1	1		2	2	1	2
	child_24_month_arm_1	14022	107	1		2	0	0	0	3	3	0	1	3	0	0	1	1	0	0	0	1	1	0	0	0	0	3	2	1	3	3	0	0	1		1	1	1	1
	child_24_month_arm_1	14036	107	1		3	1	0	0	2	2	0	1	2	0	1	1	0	1	0	0	1	0	1	1	0	1	2	2	2	2	2	2	0	1		2	2	1	1
	child_24_month_arm_1	13608	107	1		1	0	0	0	3	3	0	0	3	0	0	0	0	0	0	0	0	0	0	1	1	1	3	3	1	3	3	1	1	1		1	1	1	1
	child_24_month_arm_1	14022	107	1		3	0	0	0	3	3	0	1	2	0	0	0	1	1	0	0	0	1	0	0	0	0	3	2	1	3	3	0	0	1		1	1	1	1
	child_24_month_arm_1	13608	107	1		2	0	0	0	3	3	0	0	3	0	0	0	0	0	0	0	0	0	0	2	1	1	3	3	1	3	3	1	1	1		2	2	2	2
	child_24_month_arm_1	14022	107	1		2	0	1	0	2	3	0	1	3	0	1	0	1	0	0	1	0	0	0	0	1	1	2	3	1	3	4	1	2	1		1	2	1	1
	child_24_month_arm_1	13608	107	1		2	0	0	0	3	3	0	0	3	0	0	0	0	0	0	0	0	0	0	1	1	1	3	3	1	3	3	1	1	1		1	1	1	2
	child_24_month_arm_1	14022	107	1		2	0	1	1	2	3	0	1	3	0	1	0	1	0	0	1	0	0	0	0	1	0	2	3	0	1	3	0	1	1		1	2	1	1
	child_24_month_arm_1	14036	107	1		3	0	0	0	3	3	0	0	3	0	0	0	0	0	0	0	0	0	0	0	0	1	3	3	0	3	0	1	1	1		1	3	1	1
	child_24_month_arm_1	14036	107	1		2	0	0	0	2	2	0	0	2	0	0	0	0	0	0	0	0	0	1	1	1	1	3	2	0	2	2	0	0	1		1	3	1	1
	child_24_month_arm_1	13608	107	1		4	0	0	1	3	2	0	0	3	0	0	0	0	1	0	0	0	0	1	1	0	2	3	2	1	2	2	1	0	1		2	3	1	1
	child_24_month_arm_1	14175	107	1		1	0	0	0	1	3	0	1	3	0	0	0	0	0	0	0	0	0	0	1	1	0	3	2	0	3	4	0	1	1		2	2	1	1
	child_24_month_arm_1	14036	107	1		2	0	0	0	0	3	0	0	3	0	0	0	0	0	0	0	0	0	0	0	0	0	3	3	0	3	3	0	0	1		1	1	1	1
	child_24_month_arm_1	14175	107	1		2	1	1	0	3	3	0	1	3	0	0	0	1	1	0	0	0	0	1	0	2	2	3	3	1	0	3	1	0	1		1	3	1	3
	child_24_month_arm_1	13608	107	1		3	0	0	0	3	3	0	0	3	0	0	0	0	0	0	0	0	0	0	2	1	1	3	3	1	3	2	1	1	1		2	2	2	2
	child_24_month_arm_1	13608	107	1		2	0	0	0	3	3	0	0	3	0	0	0	0	0	0	0	0	0	0	1	1	1	3	3	1	3	3	1	1	1		1	1	1	1
	child_24_month_arm_1	14175	107	1		1	0	0	0	2	3	0	0	3	0	0	0	0	1	0	0	0	0	1	1	1	1	3	3	1	3	3	1	1	1		3	1	1	1
	child_24_month_arm_1	14036	107	1		2	1	0	0	2	2	0	1	2	0	0	1	0	1	0	1	0	0	1	1	0	2	2	2	0	2	2	0	0	1		3	3	1	1
	child_24_month_arm_1	14022	107	1		3	0	0	1	2	3	0	1	3	0	1	1	0	0	1	0	0	0	0	0	1	1	2	3	1	3	3	1	2	1		1	2	1	2
	child_24_month_arm_1	13608	107	1		2	0	0	0	3	3	0	0	3	0	0	0	0	0	0	0	0	0	0	1	1	1	3	3	1	3	3	1	1	1		1	1	1	1
	child_24_month_arm_1	13608	107	1		1	0	0	0	3	3	0	0	3	0	0	0	0	0	0	0	0	0	0	1	1	1	3	3	1	3	3	1	1	1		1	1	1	1
	child_24_month_arm_1	13608	107	1		1	1	0	0	3	3	0	0	3	0	0	1	0	0	0	0	1	1	1	1	0	0	3	3	0	0	0	1	1	1		2	1	1	1
	child_24_month_arm_1	14175	107	1		0	2	2	2	2	1	3	2	0	0	3	1	2	2	2	1	3	1	2	2	2	3	3	2	2	2	1	2	1	1		3	4	3	4
	child_24_month_arm_1	14022	107	1		1	0	1	0	2	3	0	1	3	0	1	0	1	0	0	1	0	0	0	0	1	0	2	3	0	3	3	0	1	1		1	2	1	2
	child_24_month_arm_1	14022	107	1		2	0	1	1	2	3	0	1	3	1	1	0	1	0	0	1	0	1	1	0	1	1	4	2	1	4	3	0	1	1		1	2	1	2
	child_24_month_arm_1	13608	107	1		4	0	0	1	3	2	0	0	3	0	0	0	0	0	0	0	0	0	0	0	1	2	3	2	0	2	2	0	0	1		2	3	1	1
	child_24_month_arm_1	14022	107	1		2	0	1	0	2	3	0	2	3	0	1	0	1	0	0	0	1	0	0	0	1	0	2	3	0	3	4	0	1	1		1	2	1	1
	child_24_month_arm_1	14022	107	1		2	0	1	0	2	3	1	2	3	0	1	0	1	0	0	1	0	0	0	0	1	0	2	3	1	2	3	0	1	1		1	2	1	4
	child_24_month_arm_1	14022	107	1		4	0	1	0	2	3	0	1	3	1	1	0	1	0	0	1	0	0	0	0	1	0	2	3	0	3	4	0	1	1		1	2	1	1
	child_24_month_arm_1	14175	107	1		2	0	0	0	3	3	0	0	3	0	0	1	0	0	0	0	0	0	0	1	1	1	3	3	1	3	3	1	0	1		2	2	1	2
	child_24_month_arm_1	14022	107	1		2	0	0	0	0	3	0	0	3	0	0	0	0	0	0	0	0	0	0	0	0	0	3	3	0	3	3	0	0	1		1	1	1	1
	child_24_month_arm_1	14022	107	1		2	0	0	0	3	3	0	1	2	0	0	0	1	1	0	0	1	0	0	0	0	0	3	3	3	1	3	0	1	1		1	1	1	1
	child_24_month_arm_1	14175	107	1		2	0	0	1	3	3	0	0	3	0	0	0	0	0	0	0	1	0	0	0	0	1	3	4	0	3	2	2	0	1		1	1	1	1
	child_24_month_arm_1	14036	107	1		2	1	0	0	3	3	0	0	3	0	0	0	0	0	0	0	0	0	1	1	0	0	3	3	1	2	2	0	0	1		1	1	1	1
	child_24_month_arm_1	14175	107	1		2	1	1	0	3	3	0	1	2	0	0	1	0	0	0	0	0	0	1	1	0	2	3	3	0	3	3	0	0	1		2	3	1	1
	child_24_month_arm_1	14022	107	1		2	0	0	0	2	3	0	1	3	1	1	0	1	0	1	0	0	0	0	0	1	0	2	3	1	2	3	1	1	1		1	2	1	1
	child_24_month_arm_1	13608	107	1		2	0	0	0	3	3	0	0	3	0	0	0	0	0	0	0	0	0	0	1	1	1	3	3	1	3	3	1	1	1		1	1	1	1
	child_24_month_arm_1	14022	107	1		3	0	1	0	2	3	1	2	2	0	1	0	1	0	0	1	0	0	0	0	1	0	2	3	1	2	3	0	1	1		1	2	1	3
	child_24_month_arm_1	14175	107	1		2	0	0	0	3	3	0	0	3	0	0	0	0	0	0	1	0	0	1	1	0	0	3	3	0	1	2	1	0	1		1	1	2	1
	child_24_month_arm_1	14036	107	1		2	0	0	1	3	3	0	0	3	0	0	0	0	0	0	0	0	0	0	0	0	2	3	2	0	3	0	1	0	1		3	1	1	1
	child_24_month_arm_1	14022	107	1		2	0	1	0	2	3	0	1	3	0	1	0	1	0	0	1	0	0	0	0	1	0	2	3	1	2	4	0	1	4	4	1	2	1	2
	child_24_month_arm_1	14175	107	1		2	1	1	1	3	2	1	0	2	1	0	1	1	1	1	0	0	0	0	2	1	2	3	2	2	2	2	1	0	1		1	3	1	3
	child_24_month_arm_1	14022	107	1		3	0	1	1	2	3	0	1	3	1	1	0	1	1	0	0	0	0	0	0	1	1	2	3	0	3	4	1	1	1		1	2	1	2
	child_24_month_arm_1	14175	107	1		1	0	0	0	3	2	0	0	3	0	0	0	1	0	1	0	0	0	0	1	1	1	3	3	1	3	3	2	1	1		1	3	1	2
	child_24_month_arm_1	14036	107	1		2	1	1	0	2	2	0	0	2	0	0	1	1	0	0	0	0	0	1	1	0	1	3	3	1	2	2	0	0	1		1	1	1	1
	child_24_month_arm_1	13608	107	1		4	0	0	1	3	3	0	0	3	0	0	0	0	0	0	0	0	0	1	0	1	2	3	2	0	3	0	1	0	2	1	2	2	1	1
	child_24_month_arm_1	14175	107	1		1	1	0	0	3	3	0	0	3	0	0	1	0	0	0	0	0	0	0	0	1	0	2	3	1	3	2	0	1	1		1	1	2	1
	child_24_month_arm_1	13608	107	1		1	0	0	0	3	3	0	0	3	0	0	0	0	0	0	0	0	0	0	1	1	1	3	3	1	3	3	1	1	1		1	1	1	1
	child_24_month_arm_1	14175	107	1		3	0	1	0	2	3	0	0	3	0	0	0	1	1	0	0	0	1	0	1	1	1	2	2	0	3	3	1	1	1		1	2	1	2
	child_24_month_arm_1	13608	107	1		1	1	0	0	3	3	0	0	3	0	0	1	0	0	0	1	1	0	0	1	0	0	3	3	0	0	0	0	1	1		1	1	1	1
	child_24_month_arm_1	14175	107	1		3	0	0	0	0	2	0	0	3	0	0	0	1	0	0	0	1	0	0	2	1	2	3	4	0	3	4	0	0	2	1	3	1	1	2
	child_24_month_arm_1	14022	107	1		2	0	1	0	2	3	0	1	3	0	1	0	1	0	0	1	0	0	0	0	1	0	2	3	0	3	4	1	1	1		1	2	1	2
	child_24_month_arm_1	14036	107	1		5	0	0	1	3	3	0	0	3	0	0	0	0	0	0	0	0	0	0	0	1	2	4	2	0	3	0	0	0	2	1	3	2	1	1
	child_24_month_arm_1	14175	107	1		2	0	1	0	3	3	0	0	3	1	0	0	0	0	0	0	1	1	1	1	2	1	3	3	2	2	2	0	0	1		1	3	1	1
	child_24_month_arm_1	14022	107	1		2	0	1	0	2	3	0	1	0	0	1	0	1	0	0	0	0	0	0	0	1	0	2	3	1	3	4	0	1	1		1	2	1	2
	child_24_month_arm_1	14022	107	1		1	0	1	0	2	3	1	2	3	0	1	0	0	1	0	1	0	0	0	0	1	0	2	4	1	3	3	0	1	1		1	2	1	2
	child_24_month_arm_1	14022	107	1		3	0	1	1	2	3	0	2	3	0	1	0	1	0	0	1	0	0	0	0	1	0	2	3	0	3	4	1	1	1		1	2	1	1
	child_24_month_arm_1	14022	107	1		1	0	0	0	2	3	1	0	2	0	0	1	0	1	1	0	0	1	0	0	0	1	3	2	1	3	3	1	0	1		1	1	1	1
	child_24_month_arm_1	14022	107	1		3	1	1	0	2	3	0	1	3	0	1	0	1	0	1	0	0	0	0	0	1	0	2	4	1	3	4	1	2	1		1	2	1	1
	child_24_month_arm_1	14036	107	1		3	0	1	1	3	2	0	0	2	0	0	0	1	0	1	0	0	0	1	2	1	0	2	2	0	2	2	0	0	1		2	3	1	1
	child_24_month_arm_1	14036	107	1		2	0	0	0	3	3	0	0	3	0	0	0	0	0	0	0	0	0	1	1	1	0	3	2	1	2	2	0	0	1		1	1	1	1
	child_24_month_arm_1	14036	107	1		2	0	0	0	0	77	0	0	77	0	0	0	0	0	0	0	0	0	0	0	0	0	3	3	0	3	3	0	0	1		1	1	1	1
	child_24_month_arm_1	13608	107	1		3	0	0	0	3	3	0	0	3	0	0	0	0	0	0	0	0	0	0	2	1	1	3	3	2	3	3	1	1	1		1	1	1	1
	child_24_month_arm_1	14022	107	1		1	0	1	0	2	3	0	1	3	1	1	0	1	0	0	1	0	0	1	0	1	0	2	4	0	2	3	0	2	1		1	2	1	1
	child_24_month_arm_1	14036	107	1		2	1	0	1	2	2	0	0	2	0	0	0	0	0	0	0	0	0	1	1	0	0	2	2	1	2	2	0	0	1		1	2	1	1
	child_24_month_arm_1	14036	107	1		3	1	0	0	3	2	0	0	2	0	0	0	1	0	1	0	0	0	1	2	2	0	2	2	1	2	2	1	0	1		3	3	1	1
	child_24_month_arm_1	14022	107	1		3	0	1	0	1	3	0	1	3	0	1	0	1	0	0	1	0	0	1	0	1	0	2	3	0	3	4	0	1	1		1	2	1	1
	child_24_month_arm_1	13608	107	1		3	0	0	0	3	3	0	0	3	0	0	0	0	0	0	0	0	0	0	1	1	1	3	3	1	3	3	1	1	1		1	1	1	2
	child_24_month_arm_1	14022	107	1		2	0	1	0	2	3	0	1	3	1	2	0	1	0	0	0	1	0	0	0	1	0	2	3	1	3	4	1	1	1		1	2	1	1
	child_24_month_arm_1	14022	107	1		2	0	1	1	2	3	1	3	3	0	1	0	1	0	0	1	0	0	1	0	0	1	2	4	1	3	3	0	2	1		1	2	1	2
	child_24_month_arm_1	14022	107	1		3	0	0	0	3	2	0	0	0	0	0	1	0	1	0	0	0	0	0	0	0	0	3	2	0	2	3	0	0	1		1	1	1	1
	child_24_month_arm_1	14175	107	1		1	0	0	0	3	3	0	0	3	0	0	0	0	0	0	0	0	0	0	0	0	0	3	2	0	3	3	0	0	1		1	3	1	2
	child_24_month_arm_1	14036	107	1		3	1	1	0	2	2	0	0	2	0	0	0	0	0	1	0	0	0	1	1	0	0	2	2	1	2	2	0	0	1		1	2	1	1
	child_24_month_arm_1	13608	107	1		2	0	0	0	3	3	0	0	3	0	0	0	0	0	0	0	0	0	0	1	1	1	3	3	1	3	3	0	0	1		1	1	1	1
	child_24_month_arm_1	13608	107	1		3	0	0	1	3	3	0	0	3	0	0	0	0	0	0	0	0	0	0	0	1	2	3	2	0	3	2	0	0	1		1	1	1	1
	child_24_month_arm_1	14036	107	1		4	1	1	1	3	3	0	0	3	77	0	0	0	0	0	0	0	0	1	0	1	2	3	2	1	3	0	1	0	1		3	3	1	1
	child_24_month_arm_1	14175	107	1		2	0	0	0	0	2	0	0	3	0	0	0	0	0	0	0	0	0	0	0	1	0	3	4	0	2	3	0	0	1		2	1	1	1
	child_24_month_arm_1	14036	107	1		1	0	0	1	3	3	0	0	2	0	0	0	1	0	0	0	1	0	1	2	1	0	2	3	0	2	2	0	0	1		4	3	1	1
	child_24_month_arm_1	14175	107	1		2	0	0	0	1	3	0	0	2	0	0	0	0	0	0	0	0	0	0	2	1	1	3	4	0	3	4	0	0	1		2	2	2	1
	child_24_month_arm_1	14036	107	1		3	1	0	0	3	3	0	0	3	0	0	0	0	0	0	0	0	0	1	1	0	0	3	2	2	2	2	2	0	1		1	1	1	1
	child_24_month_arm_1	14036	107	1		3	1	2	1	3	3	0	0	3	0	0	1	0	1	0	0	0	0	1	2	2	1	3	2	1	2	3	0	0	1		2	1	1	1
	child_24_month_arm_1	14175	107	1		2	1	0	0	3	3	0	1	3	0	1	0	0	0	1	1	0	0	0	1	1	1	3	2	0	3	3	1	0	1		1	1	1	1
	child_24_month_arm_1	13608	107	1		2	1	0	0	3	3	0	1	3	1	0	0	0	0	1	0	0	1	1	1	0	0	3	3	0	0	0	0	0	1		2	1	1	1
	child_24_month_arm_1	14036	107	1		2	1	0	0	1	2	0	0	3	1	1	0	0	0	0	0	0	0	1	1	1	1	3	2	1	2	2	1	1	1		1	1	1	1
	child_24_month_arm_1	14036	107	1		3	0	0	0	3	3	0	0	3	0	0	0	0	0	0	0	0	0	1	1	0	0	2	2	0	2	2	0	0	1		1	1	1	1
	child_24_month_arm_1	14022	107	1		5	0	1	1	2	3	1	1	3	0	1	0	1	0	2	2	0	3	0	0	1	0	2	4	1	4	3	0	2	1		1	2	1	3
	child_24_month_arm_1	14036	107	1		1	0	1	0	3	2	0	0	3	0	0	0	0	0	0	0	0	0	1	0	0	0	2	2	0	2	2	0	0	1		1	2	1	1
	child_24_month_arm_1	14036	107	1		3	3	2	0	3	2	0	0	2	0	0	1	0	1	1	0	0	0	1	1	0	0	2	2	2	2	2	2	0	1		3	3	3	1
	child_24_month_arm_1	13608	107	1		2	1	1	1	3	3	1	1	3	1	1	0	0	1	0	0	0	0	1	1	1	2	1	1	3	3	3	1	1	1		1	1	1	1
	child_24_month_arm_1	14036	107	1		2	1	1	0	3	2	0	0	3	0	0	1	0	1	0	0	0	0	1	1	0	1	2	2	1	2	2	0	0	1		1	1	1	1
	child_24_month_arm_1	14022	107	1		4	0	1	1	2	3	0	2	3	0	1	0	1	0	1	0	0	0	0	0	1	0	3	4	1	3	3	0	2	1		1	2	1	2
	child_24_month_arm_1	13608	107	1		3	1	1	1	3	3	0	0	2	0	0	0	0	1	0	0	0	0	1	2	2	2	3	3	2	3	3	2	1	1		1	1	1	1
	child_24_month_arm_1	14036	107	1		3	1	0	0	3	1	0	1	2	0	0	0	1	0	1	0	0	0	1	1	0	0	2	2	1	2	2	0	0	1		1	4	1	1
	child_24_month_arm_1	13608	107	1		1	1	1	1	3	3	0	0	3	0	0	0	0	1	0	0	0	0	1	1	1	1	3	3	1	3	3	1	1	1		1	1	1	1
	child_24_month_arm_1	14036	107	1		1	3	2	2	3	3	1	2	3	1	1	0	1	0	0	1	0	0	1	2	1	2	2	2	1	2	2	2	0	1		2	3	1	1
	child_24_month_arm_1	13608	107	1		1	1	1	1	3	3	0	0	3	0	0	0	0	1	0	0	0	0	1	1	1	1	3	3	1	3	3	1	1	1		1	1	1	2
	child_24_month_arm_1	14175	107	1		2	0	0	1	3	2	1	0	2	0	0	1	1	1	0	0	0	0	1	0	1	2	3	3	0	3	3	0	0	1		1	3	1	1
	child_24_month_arm_1	14022	107	1		3	0	1	0	2	3	0	1	3	1	1	0	1	0	0	1	0	0	0	0	1	0	2	3	0	2	3	0	1	1		1	2	1	3
	child_24_month_arm_1	14175	107	1		2	0	0	0	1	3	0	0	2	0	0	0	0	0	0	0	0	0	0	1	1	2	3	4	1	3	4	0	0	1		2	2	2	2
	child_24_month_arm_1	14036	107	1		2	0	0	1	3	3	0	0	3	0	0	0	0	0	0	0	0	0	0	0	0	1	3	2	0	3	0	1	0	1		1	2	1	1
	child_24_month_arm_1	14036	107	1		3	1	0	0	2	3	1	0	3	0	0	1	1	0	1	0	0	0	1	2	1	0	2	2	1	2	2	2	0	1		4	3	1	1
	child_24_month_arm_1	14175	107	1		3	0	0	0	3	3	0	0	3	0	0	0	0	1	0	0	1	0	1	0	0	0	4	4	1	4	2	2	0	2	2	1	1	1	1
	child_24_month_arm_1	14175	107	1		2	0	0	1	3	3	0	0	3	0	0	1	0	0	0	0	0	0	0	0	0	2	3	3	0	3	3	1	0	5	1	1	3	1	1
	child_24_month_arm_1	14022	107	1		2	0	0	0	3	3	1	1	2	0	0	1	0	1	1	0	0	1	0	0	0	0	3	2	1	3	2	0	1	1		1	1	1	1
	child_24_month_arm_1	14036	107	1		3	2	1	0	3	3	0	0	3	0	0	1	2	1	0	0	0	0	1	2	1	0	2	2	1	2	2	0	0	1		1	1	1	1
	child_24_month_arm_1	14175	107	1		3	1	1	0	3	3	0	0	3	0	0	1	1	0	0	0	0	0	0	0	0	0	3	2	0	3	3	2	1	1		2	2	1	1
	child_24_month_arm_1	14036	107	1		2	1	0	0	3	2	0	0	3	0	0	0	0	0	0	0	0	0	1	1	1	1	3	2	1	2	2	0	0	1		1	2	1	1
	child_24_month_arm_1	13608	107	1		3	0	0	0	3	3	0	0	3	0	0	0	0	0	0	0	0	0	0	1	1	1	3	3	1	3	3	1	1	1		1	1	1	1
	child_24_month_arm_1	14036	107	1		3	0	0	0	0	3	0	0	3	0	0	0	0	0	0	0	0	0	0	0	0	0	3	3	0	3	3	0	0	1		1	1	1	1
	child_24_month_arm_1	14036	107	1		4	1	1	0	3	2	0	0	2	0	0	0	0	0	0	0	2	1	1	2	1	1	2	2	1	2	2	2	0	1		3	2	1	1
	child_24_month_arm_1	14036	107	1		2	0	0	1	3	3	0	0	3	0	1	0	0	0	0	0	0	0	0	0	0	2	3	3	0	3	0	0	1	1		1	1	1	1
	child_24_month_arm_1	14036	107	1		1	0	0	0	3	3	0	0	3	0	0	0	0	0	0	0	0	0	1	1	1	1	2	2	1	2	2	2	0	1		1	4	3	1
	child_24_month_arm_1	14036	107	1		2	0	1	1	3	3	0	0	3	0	0	0	0	0	0	0	0	0	1	0	1	2	3	2	0	3	0	0	1	1		1	2	1	1
	child_24_month_arm_1	13608	107	1		2	0	0	0	3	3	0	0	3	0	0	0	0	0	0	0	0	0	0	1	1	1	3	3	1	3	3	1	1	1		1	1	1	1
	child_24_month_arm_1	14022	107	1		1	0	1	0	2	3	0	1	2	0	1	0	0	1	0	0	1	0	0	0	0	1	2	3	0	3	4	1	2	1		1	1	2	1
	child_24_month_arm_1	13608	107	1		1	0	0	1	3	3	0	0	2	0	0	0	0	0	0	0	0	0	0	1	0	2	3	2	0	2	2	0	0	1		1	1	1	1
	child_24_month_arm_1	13608	107	1		2	0	0	0	3	3	0	0	3	0	0	0	0	0	0	0	0	0	0	1	1	1	3	3	1	3	3	1	1	1		2	2	2	2
	child_24_month_arm_1	14175	107	1		2	0	0	0	3	3	0	0	3	0	0	0	0	0	1	0	0	0	0	0	0	1	3	3	0	3	3	0	1	1		1	1	1	1
	child_24_month_arm_1	14022	107	1		1	0	1	0	2	3	0	1	3	1	1	0	1	0	0	0	0	0	0	0	1	0	2	3	0	3	4	1	1	1		1	1	1	1
	child_24_month_arm_1	14175	107	1		2	1	0	0	0	2	0	0	3	0	0	0	0	0	0	0	0	0	0	2	1	2	3	4	0	3	3	0	0	1		2	2	1	1
	child_24_month_arm_1	14036	107	1		1	0	0	0	0	3	0	0	3	0	0	0	0	0	0	0	0	0	0	0	0	0	3	3	0	3	3	0	0	1		1	1	1	1
	child_24_month_arm_1	13608	107	1		2	1	1	1	3	3	0	0	2	0	0	0	0	0	0	0	0	0	1	1	1	1	3	3	1	3	3	1	1	1		1	1	1	2
	child_24_month_arm_1	13608	107	1		3	1	1	1	3	3	0	0	3	0	0	0	1	1	0	0	0	0	1	2	1	1	3	3	2	3	3	1	1	1		1	1	1	1
	child_24_month_arm_1	14036	107	1		2	1	1	0	2	2	1	1	2	1	1	0	1	1	0	0	1	0	1	2	2	2	2	2	1	2	2	2	0	1		4	3	3	2
	child_24_month_arm_1	13608	107	1		2	0	0	0	3	3	0	0	3	0	0	0	0	0	0	0	0	0	0	1	1	1	3	3	1	3	3	1	1	1		1	1	1	1
	child_24_month_arm_1	14022	107	1		4	0	0	0	3	3	0	0	2	0	0	0	1	0	0	1	0	0	0	0	0	0	3	3	1	3	3	1	0	1		1	1	1	1
	child_24_month_arm_1	14022	107	1		3	0	1	1	2	3	1	1	3	1	2	0	1	0	0	0	1	0	0	0	1	1	2	4	1	3	4	0	1	1		1	2	1	2
	child_24_month_arm_1	13608	107	1		1	0	1	1	3	3	1	0	3	0	1	0	0	0	0	0	0	0	0	1	1	2	3	2	0	3	2	0	0	2	2	1	2	1	1
	child_24_month_arm_1	14036	107	1		4	2	1	0	2	2	0	0	2	0	0	0	1	0	1	0	0	0	1	1	0	2	2	2	1	2	2	0	0	1		1	1	1	1
	child_24_month_arm_1	13608	107	1		3	0	0	0	3	3	0	0	3	0	0	0	0	0	0	0	0	0	0	0	2	2	3	3	1	3	3	2	1	1		2	2	2	2
	child_24_month_arm_1	14036	107	1		2	1	0	0	3	2	0	0	3	1	0	0	0	0	0	0	0	0	1	1	0	0	2	2	1	2	1	0	0	1		1	1	1	1
	child_24_month_arm_1	14175	107	1		2	0	0	3	0	3	0	1	2	0	0	1	1	0	0	0	0	0	0	0	0	1	3	3	0	3	2	0	0	1		1	2	1	1
	child_24_month_arm_1	14175	107	1		2	0	3	1	3	2	0	1	3	0	0	0	0	1	0	0	0	0	0	0	1	0	3	3	0	3	2	0	0	1		1	1	2	1
	child_24_month_arm_1	14036	107	1		2	1	0	0	3	3	1	1	2	0	0	0	1	0	0	0	0	0	1	1	0	0	2	2	1	2	2	0	0	1		1	1	1	1
	child_24_month_arm_1	14175	107	1		2	1	0	0	0	3	0	0	3	0	0	0	0	0	0	0	0	0	0	2	1	1	4	3	0	3	3	0	0	1		3	2	1	1
	child_24_month_arm_1	13608	107	1		2	0	0	0	3	3	0	0	3	0	0	0	0	0	0	0	0	0	0	1	1	1	3	3	1	3	3	1	1	1		1	1	1	2
	child_24_month_arm_1	13608	107	1		2	0	0	0	3	3	0	0	3	0	0	0	0	0	0	0	0	0	0	1	1	1	3	3	1	3	3	1	1	1		1	1	1	1
	child_24_month_arm_1	14036	107	1		2	0	0	1	3	3	0	0	3	0	0	0	0	0	0	0	0	0	0	0	0	2	3	3	0	3	0	0	0	1		1	1	1	1
	child_24_month_arm_1	14036	107	1		1	0	0	0	3	3	0	0	3	0	0	0	0	0	0	0	0	0	0	0	0	1	3	3	0	3	0	0	0	1		1	1	1	1
	child_24_month_arm_1	14175	107	1		2	1	0	0	3	3	0	0	3	0	0	1	1	1	0	0	1	0	1	2	1	2	3	3	1	3	3	1	0	1		1	3	1	1
	child_24_month_arm_1	13608	107	1		3	1	1	1	2	2	0	0	2	0	0	1	1	0	0	0	0	0	1	2	2	2	3	3	1	3	3	1	1	1		2	2	2	2
	child_24_month_arm_1	14022	107	1		2	0	1	0	2	3	0	1	3	0	1	0	1	0	0	1	0	0	0	0	1	0	3	4	0	3	4	0	1	1		1	2	1	1
	child_24_month_arm_1	14036	107	1		3	1	0	0	3	3	0	0	3	0	0	0	0	0	0	0	0	0	1	1	0	0	3	3	1	2	2	1	0	1		1	1	1	1
	child_24_month_arm_1	14175	107	1		1	1	0	0	2	3	0	1	3	0	0	0	1	0	0	0	1	0	1	0	2	0	3	3	0	3	2	1	1	1		1	2	1	2
	child_24_month_arm_1	14022	107	1		3	0	1	1	2	3	1	1	3	0	1	0	1	0	0	1	0	0	0	0	1	1	2	3	1	3	3	0	1	1		1	2	1	1
	child_24_month_arm_1	14175	107	1		1	0	0	1	3	3	0	1	3	0	0	1	0	0	0	0	0	0	1	1	2	2	4	3	1	3	3	1	0	1		1	4	1	2
	child_24_month_arm_1	13608	107	1		2	0	0	1	3	3	0	0	3	0	0	0	0	0	0	0	0	0	1	0	0	2	3	2	0	3	0	0	1	1		1	2	1	1
	child_24_month_arm_1	13608	107	1		2	0	0	0	3	3	0	0	3	0	0	0	0	0	0	0	0	0	0	1	1	1	3	3	1	3	3	1	1	1		2	2	2	2
	child_24_month_arm_1	14175	107	1		2	0	0	1	0	3	0	0	2	0	0	0	1	0	1	0	0	1	0	1	2	2	3	4	0	4	4	0	0	1		3	2	2	2
	child_24_month_arm_1	14022	107	1		3	0	1	0	2	3	0	1	3	1	1	0	1	0	0	0	1	0	0	0	1	2	3	2	1	3	4	0	2	1		1	2	1	1
	child_24_month_arm_1	14175	107	1		1	0	0	0	0	3	0	0	3	0	0	0	0	0	0	0	0	0	0	2	1	1	3	3	0	4	4	0	0	1		2	2	3	2
	child_24_month_arm_1	14022	107	1		2	0	1	0	2	3	0	1	3	1	1	0	1	0	0	0	1	0	0	0	1	0	2	3	0	2	4	0	1	1		1	2	1	1
	child_24_month_arm_1	14036	107	1		1	0	0	1	3	3	0	0	3	0	0	0	0	0	0	0	0	0	0	0	0	1	3	3	0	3	1	0	0	1		1	2	1	1
	child_24_month_arm_1	14175	107	1		2	0	0	0	2	3	0	0	3	3	0	0	0	0	0	0	0	0	0	0	0	0	3	4	0	0	4	0	0	1		1	1	1	1
	child_24_month_arm_1	14175	107	1		2	0	1	0	3	3	0	0	3	0	0	0	1	0	0	1	1	1	1	1	1	1	3	3	0	3	3	2	1	1		1	1	2	2
	child_24_month_arm_1	14175	107	1		2	0	0	0	2	3	0	0	2	0	0	1	1	0	0	0	0	0	0	1	1	1	3	3	1	3	4	2	1	1		1	1	1	1
	child_24_month_arm_1	14022	107	1		3	0	1	1	2	3	0	2	3	0	1	0	1	0	0	1	0	0	1	0	1	0	2	4	1	4	4	0	1	1		1	2	2	1
	child_24_month_arm_1	14036	107	1		1	1	0	0	2	2	0	0	2	0	0	0	0	0	0	0	0	0	1	1	0	0	2	2	0	2	2	0	0	1		1	1	1	1
	child_24_month_arm_1	14175	107	1		1	1	0	0	3	3	0	1	3	2	0	1	1	1	0	0	0	0	1	1	1	1	4	3	1	3	3	0	0	1		2	3	1	2
	child_24_month_arm_1	13608	107	1		2	0	0	0	3	3	0	0	3	0	0	0	0	0	0	0	0	0	0	1	1	1	3	3	1	3	3	1	1	1		1	1	1	2
	child_24_month_arm_1	14175	107	1		2	1	0	0	3	2	0	1	3	0	0	1	0	0	0	0	0	0	1	1	0	2	3	3	2	4	3	1	0	1		1	3	1	3
	child_24_month_arm_1	13608	107	1		2	1	1	1	2	3	0	0	2	0	0	0	1	1	0	0	0	0	1	2	2	2	3	3	2	3	3	2	1	1		2	2	2	2
	child_24_month_arm_1	14036	107	1		4	1	1	1	3	3	0	0	3	0	0	0	0	0	0	0	0	0	1	0	1	2	4	2	0	4	0	0	0	1		1	1	1	1
	child_24_month_arm_1	13608	107	1		3	1	1	1	3	3	0	0	3	0	0	0	0	0	0	0	0	0	0	1	1	1	3	3	1	3	3	1	1	1		1	1	1	1
	child_24_month_arm_1	14175	107	1		1	0	1	1	3	3	0	1	3	0	0	1	0	0	0	0	0	0	1	2	0	2	3	3	0	3	3	0	0	1		1	3	1	1
	child_24_month_arm_1	14175	107	1		1	1	1	1	3	3	1	1	2	0	0	1	1	1	0	0	0	0	1	2	0	2	3	3	1	2	3	0	2	1		1	4	2	2
	child_24_month_arm_1	14022	107	1		3	0	1	1	2	3	0	1	3	0	1	0	0	1	0	1	0	0	0	0	1	1	2	3	0	2	3	0	1	1		1	2	1	2
	child_24_month_arm_1	13608	107	1		2	0	0	0	3	3	0	0	3	0	0	0	0	0	0	0	0	0	0	1	1	1	3	3	1	3	3	1	1	1		1	2	2	2
	child_24_month_arm_1	13608	107	1		2	0	0	0	3	3	0	0	3	0	0	0	0	0	0	0	0	0	0	1	1	1	3	3	1	3	3	1	1	1		1	2	2	2
	child_24_month_arm_1	14175	107	1		2	1	0	0	2	3	0	0	3	0	0	0	1	1	0	0	0	0	0	1	1	1	3	3	0	2	2	2	0	1		2	2	1	2
	child_24_month_arm_1	14175	107	1		2	0	0	0	2	2	0	0	3	0	0	0	0	0	0	1	1	0	0	1	1	1	3	3	1	3	3	1	1	1		1	1	2	1
	child_24_month_arm_1	13608	107	1		2	0	0	0	3	3	0	0	3	0	0	0	0	0	0	0	0	0	0	2	1	1	3	3	1	3	3	1	1	1		2	2	2	2
	child_24_month_arm_1	14175	107	1		2	0	0	0	3	3	0	0	3	0	0	1	1	0	0	0	1	1	1	1	1	1	3	3	1	3	2	2	1	1		1	3	1	1
	child_24_month_arm_1	14175	107	1		2	0	0	0	3	3	0	0	3	0	0	1	1	1	0	0	0	0	1	0	1	1	3	3	0	3	3	1	0	1		2	3	1	1
	child_24_month_arm_1	13608	107	1		3	0	0	1	3	3	1	0	3	0	0	0	0	0	1	0	0	0	0	1	0	2	3	3	0	2	2	0	0	1		2	2	1	1
	child_24_month_arm_1	13608	107	1		3	1	1	1	2	2	0	0	2	0	0	0	1	0	0	0	0	0	1	2	2	2	3	3	1	3	3	1	1	1		1	1	1	2
	child_24_month_arm_1	13608	107	1		3	1	0	0	3	3	0	0	3	0	0	1	0	0	0	0	0	1	1	1	0	0	3	3	1	0	0	0	0	1		2	1	1	1
	child_24_month_arm_1	14022	107	1		4	0	0	0	3	2	0	1	2	0	0	0	0	1	0	1	0	0	0	0	0	0	4	3	0	3	3	0	0	1		1	1	1	1
	child_24_month_arm_1	13608	107	1		3	0	0	0	3	3	0	0	3	0	0	0	0	0	0	0	0	0	0	2	1	1	3	3	1	3	3	1	1	1		2	2	2	2
	child_24_month_arm_1	13608	107	1		2	0	0	1	3	3	0	0	3	0	1	0	0	0	0	0	0	1	0	1	1	1	3	3	0	2	0	0	1	1		1	1	1	1
	child_24_month_arm_1	14175	107	1		2	1	0	0	3	3	0	1	3	0	0	0	0	0	0	0	1	0	0	1	1	2	3	3	1	3	2	1	0	1		1	1	1	1
	child_24_month_arm_1	14022	107	1		2	0	0	1	2	3	1	2	3	1	1	0	1	0	0	1	0	0	0	0	1	0	2	3	1	2	3	1	1	1		1	2	1	2
	child_24_month_arm_1	13608	107	1		3	3	1	1	2	3	0	1	2	0	0	1	0	0	0	0	0	0	1	2	2	2	3	3	1	3	3	1	1	1		1	1	1	2
	child_24_month_arm_1	14175	107	1		2	1	0	0	0	3	0	0	2	0	0	0	0	0	0	0	0	0	0	0	1	1	3	4	0	3	4	0	0	1		2	2	1	1
	child_24_month_arm_1	14022	107	1		3	0	0	1	2	3	1	2	3	1	1	0	1	0	0	1	0	0	1	0	1	0	2	2	1	3	4	0	2	1		1	2	1	1
	child_24_month_arm_1	14036	107	1		2	0	0	0	0	3	0	0	3	0	0	0	0	0	0	0	0	0	0	0	0	0	3	3	0	0	3	0	0	1		1	1	1	1
	child_24_month_arm_1	13608	107	1		3	0	1	0	3	3	0	0	3	0	0	0	0	0	0	0	1	0	1	2	0	2	3	3	0	3	3	0	0	1		1	1	1	1
	child_24_month_arm_1	13608	107	1		1	0	0	0	3	3	0	0	3	0	0	0	0	0	0	0	0	0	0	1	1	1	3	3	1	3	3	1	1	1		1	1	1	2
	child_24_month_arm_1	13608	107	1		2	0	1	1	3	3	0	0	2	0	0	0	0	1	0	0	0	0	1	2	1	2	3	3	1	3	3	2	1	1		1	1	1	1
	child_24_month_arm_1	14036	107	1		3	1	1	0	3	3	0	0	2	0	0	2	1	1	0	0	0	0	1	2	1	2	2	2	1	2	2	0	0	1		1	2	1	1
	child_24_month_arm_1	14175	107	1		1	0	0	0	1	3	0	0	2	0	0	0	0	0	0	0	0	0	0	1	0	2	3	4	0	3	3	0	0	1		1	1	1	1
	child_24_month_arm_1	14036	107	1		2	1	0	0	2	2	0	0	2	0	0	0	0	0	0	0	0	0	1	1	0	0	2	3	0	2	2	0	0	1		1	1	1	1
	child_24_month_arm_1	14175	107	1		1	0	0	0	3	3	0	1	3	0	0	0	1	0	0	0	1	0	0	0	1	0	3	3	0	3	3	0	0	1		1	2	1	1
	child_24_month_arm_1	14175	107	1		1	0	0	0	0	3	0	0	3	0	0	0	0	0	0	0	0	0	0	2	1	1	3	3	0	4	4	0	0	1		3	1	1	1
	child_24_month_arm_1	14175	107	1		1	2	1	1	0	3	0	0	3	0	0	0	0	0	0	0	0	0	0	1	0	2	4	3	0	2	3	0	0	1		2	1	1	1
	child_24_month_arm_1	14175	107	1		4	0	0	0	3	3	0	0	3	0	0	0	0	0	0	1	1	0	0	1	1	1	3	2	1	3	3	2	1	1		1	1	1	1
	child_24_month_arm_1	14036	107	1		6	0	0	0	3	2	0	0	3	0	0	0	0	0	0	0	0	0	0	1	1	0	2	2	1	2	2	2	0	1		3	3	1	1
	child_24_month_arm_1	14036	107	1		1	1	0	0	3	3	0	0	3	0	0	0	0	0	0	0	0	0	1	1	0	0	3	3	1	2	2	0	0	1		1	1	1	1
	child_24_month_arm_1	13608	107	1		3	0	0	0	3	3	0	0	3	0	0	0	0	0	0	0	0	0	0	1	1	1	3	3	1	3	3	1	1	1		1	1	1	1
	child_24_month_arm_1	13608	107	1		1	0	0	0	3	3	0	0	3	0	0	0	0	0	0	0	0	0	0	2	2	1	3	3	1	3	3	1	1	1		2	2	2	2
	child_24_month_arm_1	13608	107	1		3	0	0	0	3	3	0	0	3	0	0	0	0	0	0	0	0	0	0	2	1	1	3	3	1	3	3	1	1	1		2	2	2	2
	child_24_month_arm_1	14036	107	1		5	0	1	1	3	3	0	0	3	0	0	0	0	0	0	0	0	0	1	0	1	2	3	2	1	3	1	0	0	1		1	1	1	1
	child_24_month_arm_1	14022	107	1		4	0	1	0	2	3	0	1	3	0	1	0	1	0	0	0	1	0	0	0	1	0	2	3	0	2	3	0	1	1		1	2	1	2
	child_24_month_arm_1	14175	107	1		1	1	1	1	3	3	0	0	2	0	0	1	0	0	0	0	0	0	0	1	1	2	4	3	1	3	3	1	0	1		1	3	1	1
	child_24_month_arm_1	14022	107	1		3	0	1	0	2	3	0	1	3	0	1	0	1	0	0	1	0	0	0	0	1	0	2	3	0	3	4	0	1	1		1	2	1	2
	child_24_month_arm_1	13608	107	1		2	0	0	0	3	3	0	0	3	0	0	0	0	0	0	0	0	0	0	1	1	1	3	3	1	3	3	1	1	1		1	1	1	1
	child_24_month_arm_1	14022	107	1		4	0	1	1	2	3	0	2	2	0	1	0	1	0	0	1	0	0	0	0	1	1	2	3	0	3	3	0	1	1		1	2	1	2
	child_24_month_arm_1	14022	107	1		3	0	1	0	2	3	1	2	3	0	1	0	1	0	0	1	0	0	0	0	1	0	2	3	1	2	4	0	1	1		1	2	1	2
	child_24_month_arm_1	14022	107	1		2	0	1	0	2	3	0	1	3	1	1	0	1	0	0	1	0	0	0	0	1	0	2	3	1	3	4	0	1	1		1	2	1	2
	child_24_month_arm_1	13608	107	1		2	0	0	0	3	3	0	0	3	0	0	0	0	0	0	0	0	0	0	1	1	1	3	3	1	3	3	1	1	1		1	1	1	2
	child_24_month_arm_1	13608	107	1		2	0	0	0	3	3	0	0	3	0	0	0	0	0	0	0	0	0	0	1	1	1	3	3	1	3	3	1	1	1		1	1	1	1
	child_24_month_arm_1	13608	107	1		3	1	0	0	3	3	1	0	0	0	0		1	0	0	0	0	0	1	0	0	0	3	3	1	0	0	0	0	1		1	1	2	1
	child_24_month_arm_1	14036	107	1		2	0	0	0	3	3	1	1	3	1	1	0	0	0	0	0	0	0	1	1	0	0	2	2	1	2	2	0	0	1		1	3	1	1
	child_24_month_arm_1	14036	107	1		2	0	0	1	3	3	0	0	3	0	0	0	0	0	0	0	0	0	0	0	1	2	3	2	0	3	0	0	0	1		1	3	1	1
	child_24_month_arm_1	14022	107	1		2	0	0	1	2	3	0	1	3	0	1	0	1	0	0	1	0	0	0	0	1	0	2	3	1	3	4	0	1	1		1	2	1	1
	child_24_month_arm_1	13608	107	1		1	0	0	0	3	3	0	0	3	0	0	0	0	0	0	0	0	0	0	2	1	1	3	3	1	3	3	1	1	1		1	1	1	1
	child_24_month_arm_1	14175	107	1		1	1	0	0	2	3	0	0	3	0	0	0	0	0	0	0	0	0	0	1	2	1	3	4	1	3	4	1	1	1		2	2	3	2
	child_24_month_arm_1	14022	107	1		3	0	1	0	2	3	1	2	2	0	0	0	1	0	0	1	0	0	0	0	1	0	2	3	1	2	4	0	1	1		1	2	1	1
	child_24_month_arm_1	14036	107	1		1	1	0	1	3	3	0	0	3	0	0	0	0	0	0	0	0	0	1	0	1	2	3	3	0	3	0	1	0	1		1	3	1	1
	child_24_month_arm_1	14022	107	1		2	0	0	0	3	3	1	0	2	1	0	0	1	0	0	1	0	0	0	0	1	1	3	2	0	3	3	0	1	1		1	1	1	1
	child_24_month_arm_1	13608	107	1		3	1	0	0	3	3	0	1	3	0	0	0	0	0	0	0	0	0	1	1	0	0	3	3	0	0	0	0	0	1		1	2	1	2
	child_24_month_arm_1	13608	107	1		2	0	0	0	3	3	0	0	3	0	0	0	0	0	0	0	0	0	0	1	1	1	3	3	1	3	3	1	1	1		1	1	1	1
	child_24_month_arm_1	14036	107	1		3	0	0	1	3	3	0	0	3	0	1	0	0	0	0	0	0	0	1	0	1	2	3	3	0	3	0	1	0	1		1	2	1	1
	child_24_month_arm_1	13608	107	1		3	0	0	0	3	3	0	0	3	0	0	0	0	0	0	0	0	0	0	2	2	2	3	3	1	3	3	1	1	1		1	2	2	2
	child_24_month_arm_1	13608	107	1		5	0	0	1	3	3	0	0	3	0	0	0	0	0	0	0	0	0	0	1	0	2	3	2	0	3	2	0	1	1		1	3	1	1
	child_24_month_arm_1	13608	107	1		2	0	0	0	3	3	0	0	3	0	0	0	0	0	0	0	0	0	0	2	1	1	3	3	1	3	3	1	1	1		2	2	2	2
	child_24_month_arm_1	14175	107	1		1	1	2	0	1	3	0	0	3	0	0	0	1	0	1	0	0	0	0	2	1	1	3	3	0	4	3	0	0	1		2	2	1	1
	child_24_month_arm_1	14175	107	1		1	1	0	1	3	2	0	0	3	0	0	0	0	0	0	0	0	0	1	2	2	2	3	3	0	0	3	0	0	1		2	2	1	1
	child_24_month_arm_1	14036	107	1		2	1	0	0	2	3	0	0	2	0	0	0	1	0	1	0	0	0	1	1	0	0	3	2	1	2	2	0	0	1		1	2	1	1
	child_24_month_arm_1	14175	107	1		3	0	0	0	3	3	0	0	3	0	0	0	0	1	1	0	0	0	0	0	1	1	3	3	1	3	3	1	1	1		1	2	1	2
	child_24_month_arm_1	13608	107	1		2	0	1	0	3	3	1	1	2	1	0	1	0	0	0	1	0	0	1	0	0	0	3	3	0	0	0	1	0	1		1	2	1	1
[truncated: 170 more columns]
